# Supplementary material for: Exploring mechanisms of behavior change for healthcare professionals in cough and secretion management in ALS
Source: Neurodegener Dis Manag. 2025 May 20;15(4):149–60. doi: 10.1080/17582024.2025.2506954 (PMC12296054; doi:10.1080/17582024.2025.2506954)
Supplement: Supplemental Material [file INMT_A_2506954_SM0721.zip]

Archive with 4 entries (3 files):
- suppl_data/
- suppl_data/Supplementary material 1 - Survey summary data given to participants during the focus groups.pdf
- suppl_data/Supplementary material 2 - COREQ checklist.pdf
- suppl_data/Supplementary material 3 - COM-B and TDF framework mapping.docx
